# Supplementary material for: Discovery of Rhubarb Anthraquinones Physcion and Rhein as Functional Inhibitors of TRPV1 Against Lipopolysaccharide-Induced Neuroinflammation
Source: Molecules. 2026 Jun 11;31(12):2049. doi: 10.3390/molecules31122049 (PMC13304890; doi:10.3390/molecules31122049)
Supplement: Supplementary file 1 [file molecules-31-02049-s001.zip]

Archive with 1 entries (1 files):
- molecules-4301721-supplementary.pdf
